# Supplementary material for: Effect of N-Acetylcysteine in Combination with Antibiotics on the Biofilms of Three Cystic Fibrosis Pathogens of Emerging Importance
Source: Antibiotics (Basel). 2021 Sep 27;10(10):1176. doi: 10.3390/antibiotics10101176 (PMC8532722; doi:10.3390/antibiotics10101176)
Supplement: Supplementary file 1 [file antibiotics-10-01176-s001.zip]

Archive with 1 entries (1 files):
- antibiotics-1378188-supplementary.pdf
